# Supplementary material for: Endogenetic structure of filter bubble in social networks
Source: R Soc Open Sci. 2019 Nov 13;6(11):190868. doi: 10.1098/rsos.190868 (PMC6894573; doi:10.1098/rsos.190868)
Supplement: Java source code to repeat the experiment [file rsos190868supp1.zip]

Archive with 2 entries (1 files):
- min_all-experiment-data_ESM_v1_1_20190924_14/
- min_all-experiment-data_ESM_v1_1_20190924_14/README.md
