# Supplementary material for: Endogenetic structure of filter bubble in social networks
Source: R Soc Open Sci. 2019 Nov 13;6(11):190868. doi: 10.1098/rsos.190868 (PMC6894573; doi:10.1098/rsos.190868)
Supplement: Weibo data collected by the experiment [file rsos190868supp2.zip]

Archive with 1 entries (0 files):
- min_expriment-code-java_ESM_v1_1_20190924_12/
